# Supplementary material for: Chikungunya Virus Infection and Gonotrophic Cycle Shape Aedes aegypti Oviposition Behavior and Preferences
Source: Viruses. 2023 Apr 25;15(5):1043. doi: 10.3390/v15051043 (PMC10224293; doi:10.3390/v15051043)
Supplement: Supplementary file 1 [file viruses-15-01043-s001.zip]

Archive with 1 entries (1 files):
- viruses-2301658-supplementary.pdf
